# Supplementary material for: Awareness of and Challenges in Utilizing the Ayushman Bharat Digital Mission for Healthcare Delivery: Qualitative Insights from University Students in Coastal Karnataka in India
Source: Healthcare (Basel). 2025 Feb 11;13(4):382. doi: 10.3390/healthcare13040382 (PMC11855927; doi:10.3390/healthcare13040382)
Supplement: Supplementary file 1 [file healthcare-13-00382-s001.zip]

Archive with 1 entries (1 files):
- healthcare-3409051-supplementary.pdf
